# Supplementary material for: DPWSS: differentially private working set selection for training support vector machines
Source: PeerJ Comput Sci. 2021 Dec 1;7:e799. doi: 10.7717/peerj-cs.799 (PMC8670395; doi:10.7717/peerj-cs.799)
Supplement: Supplemental Information 1 [file peerj-cs-07-799-s001.zip]

Archive with 116 entries (103 files):
- CODE/
- CODE/COPYRIGHT
- CODE/FAQ.html
- CODE/Makefile
- CODE/Makefile.win
- CODE/README
- CODE/heart_scale
- CODE/java/
- CODE/java/Makefile
- CODE/java/libsvm/
- CODE/java/libsvm/svm.java
- CODE/java/libsvm/svm.m4
- CODE/java/libsvm/svm_model.java
- CODE/java/libsvm/svm_node.java
- CODE/java/libsvm/svm_parameter.java
- CODE/java/libsvm/svm_print_interface.java
- CODE/java/libsvm/svm_problem.java
- CODE/java/libsvm.jar
- CODE/java/svm_predict.java
- CODE/java/svm_scale.java
- CODE/java/svm_toy.java
- CODE/java/svm_train.java
- CODE/java/test_applet.html
- CODE/matlab/
- CODE/matlab/Cdf.m
- CODE/matlab/DPWSS.m
- CODE/matlab/ExpM.m
- CODE/matlab/ExpMK.m
- CODE/matlab/Figure/
- CODE/matlab/Figure/Fig.m
- CODE/matlab/Figure/Figure1.png
- CODE/matlab/Figure/Figure10.png
- CODE/matlab/Figure/Figure11.png
- CODE/matlab/Figure/Figure12.png
- CODE/matlab/Figure/Figure13.png
- CODE/matlab/Figure/Figure14.png
- CODE/matlab/Figure/Figure15.png
- CODE/matlab/Figure/Figure16.png
- CODE/matlab/Figure/Figure17.png
- CODE/matlab/Figure/Figure18.png
- CODE/matlab/Figure/Figure19.png
- CODE/matlab/Figure/Figure2.png
- CODE/matlab/Figure/Figure20.png
- CODE/matlab/Figure/Figure21.png
- CODE/matlab/Figure/Figure3.png
- CODE/matlab/Figure/Figure4.png
- CODE/matlab/Figure/Figure5.png
- CODE/matlab/Figure/Figure6.png
- CODE/matlab/Figure/Figure7.png
- CODE/matlab/Figure/Figure8.png
- CODE/matlab/Figure/Figure9.png
- CODE/matlab/Figure/data.xls
- CODE/matlab/Figure/iter.txt
- CODE/matlab/Figure/obj.txt
- CODE/matlab/Laplace.m
- CODE/matlab/Makefile
- CODE/matlab/Pdf.m
- CODE/matlab/README
- CODE/matlab/Table/
- CODE/matlab/Table/Table1.docx
- CODE/matlab/Table/Table2.docx
- CODE/matlab/Table/Table3.docx
- CODE/matlab/libsvmread.c
- CODE/matlab/libsvmread.mex
- CODE/matlab/libsvmread.mexw64
- CODE/matlab/libsvmwrite.c
- CODE/matlab/libsvmwrite.mex
- CODE/matlab/libsvmwrite.mexw64
- CODE/matlab/make.m
- CODE/matlab/roc_curve.m
- CODE/matlab/svm_model_matlab.c
- CODE/matlab/svm_model_matlab.h
- CODE/matlab/svmpredict.c
- CODE/matlab/svmpredict.mex
- CODE/matlab/svmpredict.mexw64
- CODE/matlab/svmtrain.c
- CODE/matlab/svmtrain.mex
- CODE/matlab/svmtrain.mexw64
- CODE/python/
- CODE/python/MANIFEST.in
- CODE/python/Makefile
- CODE/python/README
- CODE/python/libsvm/
- CODE/python/libsvm/__init__.py
- CODE/python/libsvm/commonutil.py
- CODE/python/libsvm/svm.py
- CODE/python/libsvm/svmutil.py
- CODE/python/setup.py
- CODE/svm-predict.c
- CODE/svm-scale.c
- CODE/svm-toy/
- CODE/svm-toy/qt/
- CODE/svm-toy/qt/Makefile
- CODE/svm-toy/qt/svm-toy.cpp
- CODE/svm-toy/windows/
- CODE/svm-toy/windows/svm-toy.cpp
- CODE/svm-train.c
- CODE/svm.cpp
- CODE/svm.def
- CODE/svm.h
- CODE/tools/
- CODE/tools/README
- CODE/tools/checkdata.py
- CODE/tools/easy.py
- CODE/tools/grid.py
- CODE/tools/subset.py
- CODE/windows/
- CODE/windows/libsvm.dll
- CODE/windows/libsvmread.mexw64
- CODE/windows/libsvmwrite.mexw64
- CODE/windows/svm-predict.exe
- CODE/windows/svm-scale.exe
- CODE/windows/svm-toy.exe
- CODE/windows/svm-train.exe
- CODE/windows/svmpredict.mexw64
- CODE/windows/svmtrain.mexw64
