# Supplementary material for: DPWSS: differentially private working set selection for training support vector machines
Source: PeerJ Comput Sci. 2021 Dec 1;7:e799. doi: 10.7717/peerj-cs.799 (PMC8670395; doi:10.7717/peerj-cs.799)
Supplement: Supplemental Information 1 [file peerj-cs-07-799-s001.zip › CODE/matlab/Cdf.m]

%% ÀÛ»ýÃÜ¶Èº¯Êý
function [F]=Cdf(b,x)
     F=0.5*(1+sign(x).*(1-exp(-abs(x)/b)));
end 
