# Supplementary material for: DPWSS: differentially private working set selection for training support vector machines
Source: PeerJ Comput Sci. 2021 Dec 1;7:e799. doi: 10.7717/peerj-cs.799 (PMC8670395; doi:10.7717/peerj-cs.799)
Supplement: Supplemental Information 1 [file peerj-cs-07-799-s001.zip › CODE/matlab/DPWSS.m]

%% DPWSS
clear;
clc;
[Label,Inst]=libsvmread('data\gisette');
%breast
Label(Label==2)=1;
Label(Label==4)=-1;
Label(Label==0)=-1;
Model=svmtrain(Label,Inst,'-t 0 -h 1');
[a,b,c]=svmpredict(Label,Inst,Model);
AUC=roc_curve(c,Label);
% AUC=plotroc(Label,Inst,Model);
IR=sum(Label==1)/sum(Label==-1);
LL=[Label,a];
TP=length(find(LL(:,1)==1&LL(:,2)==1));
TN=length(find(LL(:,1)==-1&LL(:,2)==-1));
FP=length(find(LL(:,1)==-1&LL(:,2)==1));
FN=length(find(LL(:,1)==1&LL(:,2)==-1));
Accuracy=(TP+TN)/(TP+TN+FP+FN);
Precision=TP/(TP+FP);
Recall=TP/(TP+FN);
F1=2*TP/(2*TP+FP+FN);
Mcc=(TP*TN-FP*FN)/sqrt((TP+FP)*(TP+FN)*(TN+FP)*(TN+FN));
Result=[AUC;Accuracy;Precision;Recall;F1;Mcc]
