# Supplementary material for: DPWSS: differentially private working set selection for training support vector machines
Source: PeerJ Comput Sci. 2021 Dec 1;7:e799. doi: 10.7717/peerj-cs.799 (PMC8670395; doi:10.7717/peerj-cs.799)
Supplement: Supplemental Information 1 [file peerj-cs-07-799-s001.zip › CODE/matlab/ExpM.m]

%%Exponent»úÖÆ
function [p]=ExpM(Score,epsilon,sensitivity)
    L=length(Score);
    expo=exp(0.5*epsilon*Score/sensitivity);
    expo=expo/sum(expo);
    S=0;
    r=rand;
    for i=1:L
        S=S+expo(i);
        if S>=r
            p=i;
            break;
        end
    end
end
