# Supplementary material for: DPWSS: differentially private working set selection for training support vector machines
Source: PeerJ Comput Sci. 2021 Dec 1;7:e799. doi: 10.7717/peerj-cs.799 (PMC8670395; doi:10.7717/peerj-cs.799)
Supplement: Supplemental Information 1 [file peerj-cs-07-799-s001.zip › CODE/matlab/ExpMK.m]

%%Exponent»úÖÆÑ¡top-k¸öÊý¾Ý
function [p]=ExpMK(Score,epsilon,sensitivity,k)
    L=length(Score);
    expo=exp(0.5*epsilon*Score/sensitivity);
    expo=expo/sum(expo)
    i=1;
    p=zeros(1,k);
    while i<=k
        S=0;
        j=1;
        r=rand;
        while j<=L            
            S=S+expo(j); 
            if S>=r
                if ismember(j,p)
                    S=0;
                    j=1;
                    r=rand;
                else
                    p(i)=j;
                    i=i+1;
                    break;
                end
            else
                j=j+1;
            end            
        end
    end
end
