# Supplementary material for: DPWSS: differentially private working set selection for training support vector machines
Source: PeerJ Comput Sci. 2021 Dec 1;7:e799. doi: 10.7717/peerj-cs.799 (PMC8670395; doi:10.7717/peerj-cs.799)
Supplement: Supplemental Information 1 [file peerj-cs-07-799-s001.zip › CODE/matlab/Figure/Fig.m]

%»æÖÆÇúÏßÍ¼
clear;
clc;
%'a1a','a5a','australian','breast','diabetes','fourclass','german','gisette'
%'heart','ijcnn1','ionosphere','rcv1','sonar','splice','w1a','w5a'

obj=load('obj.txt');
od=obj(1:2:16,:);
figure(2);
bar(od);
legend('¦Å=1,¦Ò=0.1','¦Å=1,¦Ò=0.3','¦Å=1,¦Ò=0.5','¦Å=1,¦Ò=0.7','¦Å=0.5,¦Ò=0.7','¦Å=0.1,¦Ò=0.7');
set(gca,'Xticklabel',{'a1a','a5a','australian','breast','diabetes','fourclass','german','gisette'});
ylabel('ObjError');
title('Shrinking');
print -dpng 'Figure2.png';

od=obj(2:2:16,:);
figure(3);
bar(od);
legend('¦Å=1,¦Ò=0.1','¦Å=1,¦Ò=0.3','¦Å=1,¦Ò=0.5','¦Å=1,¦Ò=0.7','¦Å=0.5,¦Ò=0.7','¦Å=0.1,¦Ò=0.7');
set(gca,'Xticklabel',{'a1a','a5a','australian','breast','diabetes','fourclass','german','gisette'});
ylabel('ObjError');
title('No-Shrinking');
print -dpng 'Figure3.png';

obj=load('obj.txt');
od=obj(17:2:32,:);
figure(4);
bar(od);
legend('¦Å=1,¦Ò=0.1','¦Å=1,¦Ò=0.3','¦Å=1,¦Ò=0.5','¦Å=1,¦Ò=0.7','¦Å=0.5,¦Ò=0.7','¦Å=0.1,¦Ò=0.7');
set(gca,'Xticklabel',{'heart','ijcnn1','ionosphere','rcv1','sonar','splice','w1a','w5a'});
ylabel('ObjError');
title('Shrinking');
print -dpng 'Figure4.png';

od=obj(18:2:32,:);
figure(5);
bar(od);
legend('¦Å=1,¦Ò=0.1','¦Å=1,¦Ò=0.3','¦Å=1,¦Ò=0.5','¦Å=1,¦Ò=0.7','¦Å=0.5,¦Ò=0.7','¦Å=0.1,¦Ò=0.7');
set(gca,'Xticklabel',{'heart','ijcnn1','ionosphere','rcv1','sonar','splice','w1a','w5a'});
ylabel('ObjError');
title('No-Shrinking');
print -dpng 'Figure5.png';

iter=load('iter.txt');
id1=iter(1,1:4);
id2=iter(2,1:4);
figure(6);
subplot(1,2,1);
plot(id1,'-o',id2,'--o');
legend('Shrinking','No-Shrinking');
set(gca,'Xtick',[1:1:4],'Xticklabel',[0.1:0.2:0.7],'fontsize',14);
ylabel('IterationRatio');
xlabel('¦Ò');
title('a1a(¦Å=1)');
id1=iter(1,6:-1:4);
id2=iter(2,6:-1:4);
subplot(1,2,2);
plot(id1,'-o',id2,'--o');
legend('Shrinking','No-Shrinking');
set(gca,'Xtick',[1:1:3],'Xticklabel',[0.1 0.5 1],'fontsize',14);
ylim([0.2,1.4]);
ylabel('IterationRatio');
xlabel('¦Å');
title('a1a(¦Ò=0.7)');
print -dpng 'Figure6.png';

id1=iter(3,1:4);
id2=iter(4,1:4);
figure(7);
subplot(1,2,1);
plot(id1,'-o',id2,'--o');
legend('Shrinking','No-Shrinking');
set(gca,'Xtick',[1:1:4],'Xticklabel',[0.1:0.2:0.7],'fontsize',14);
ylabel('IterationRatio');
xlabel('¦Ò');
title('a5a(¦Å=1)');
id1=iter(3,6:-1:4);
id2=iter(4,6:-1:4);
subplot(1,2,2);
plot(id1,'-o',id2,'--o');
legend('Shrinking','No-Shrinking');
set(gca,'Xtick',[1:1:3],'Xticklabel',[0.1 0.5 1],'fontsize',14);
ylim([0.2,1.2]);
ylabel('IterationRatio');
xlabel('¦Å');
title('a5a(¦Ò=0.7)');
print -dpng 'Figure7.png';

id1=iter(5,1:4);
id2=iter(6,1:4);
figure(8);
subplot(1,2,1);
plot(id1,'-o',id2,'--o');
legend('Shrinking','No-Shrinking');
set(gca,'Xtick',[1:1:4],'Xticklabel',[0.1:0.2:0.7],'fontsize',14);
ylabel('IterationRatio');
xlabel('¦Ò');
title('australian(¦Å=1)');
id1=iter(5,6:-1:4);
id2=iter(6,6:-1:4);
subplot(1,2,2);
plot(id1,'-o',id2,'--o');
legend('Shrinking','No-Shrinking');
set(gca,'Xtick',[1:1:3],'Xticklabel',[0.1 0.5 1],'fontsize',14);
ylim([0,0.7]);
ylabel('IterationRatio');
xlabel('¦Å');
title('australian(¦Ò=0.7)');
print -dpng 'Figure8.png';

id1=iter(7,1:4);
id2=iter(8,1:4);
figure(9);
subplot(1,2,1);
plot(id1,'-o',id2,'--o');
legend('Shrinking','No-Shrinking');
set(gca,'Xtick',[1:1:4],'Xticklabel',[0.1:0.2:0.7],'fontsize',14);
ylabel('IterationRatio');
xlabel('¦Ò');
title('breast(¦Å=1)');
id1=iter(7,6:-1:4);
id2=iter(8,6:-1:4);
subplot(1,2,2);
plot(id1,'-o',id2,'--o');
legend('Shrinking','No-Shrinking');
set(gca,'Xtick',[1:1:3],'Xticklabel',[0.1 0.5 1],'fontsize',14);
ylim([0.5,3]);
ylabel('IterationRatio');
xlabel('¦Å');
title('breast(¦Ò=0.7)');
print -dpng 'Figure9.png';

id1=iter(9,1:4);
id2=iter(10,1:4);
figure(10);
subplot(1,2,1);
plot(id1,'-o',id2,'--o');
legend('Shrinking','No-Shrinking');
set(gca,'Xtick',[1:1:4],'Xticklabel',[0.1:0.2:0.7],'fontsize',14);
ylabel('IterationRatio');
xlabel('¦Ò');
title('diabetes(¦Å=1)');
id1=iter(9,6:-1:4);
id2=iter(10,6:-1:4);
subplot(1,2,2);
plot(id1,'-o',id2,'--o');
legend('Shrinking','No-Shrinking');
set(gca,'Xtick',[1:1:3],'Xticklabel',[0.1 0.5 1],'fontsize',14);
ylim([0.6,1.3]);
ylabel('IterationRatio');
xlabel('¦Å');
title('diabetes(¦Ò=0.7)');
print -dpng 'Figure10.png';

id1=iter(11,1:4);
id2=iter(12,1:4);
figure(11);
subplot(1,2,1);
plot(id1,'-o',id2,'--o');
legend('Shrinking','No-Shrinking');
set(gca,'Xtick',[1:1:4],'Xticklabel',[0.1:0.2:0.7],'fontsize',14);
ylabel('IterationRatio');
xlabel('¦Ò');
title('fourclass(¦Å=1)');
id1=iter(11,6:-1:4);
id2=iter(12,6:-1:4);
subplot(1,2,2);
plot(id1,'-o',id2,'--o');
legend('Shrinking','No-Shrinking');
set(gca,'Xtick',[1:1:3],'Xticklabel',[0.1 0.5 1],'fontsize',14);
ylim([0.6,1.6]);
ylabel('IterationRatio');
xlabel('¦Å');
title('fourclass(¦Ò=0.7)');
print -dpng 'Figure11.png';

id1=iter(13,1:4);
id2=iter(14,1:4);
figure(12);
subplot(1,2,1);
plot(id1,'-o',id2,'--o');
legend('Shrinking','No-Shrinking');
set(gca,'Xtick',[1:1:4],'Xticklabel',[0.1:0.2:0.7],'fontsize',14);
ylabel('IterationRatio');
xlabel('¦Ò');
title('german(¦Å=1)');
id1=iter(13,6:-1:4);
id2=iter(14,6:-1:4);
subplot(1,2,2);
plot(id1,'-o',id2,'--o');
legend('Shrinking','No-Shrinking');
set(gca,'Xtick',[1:1:3],'Xticklabel',[0.1 0.5 1],'fontsize',14);
ylim([0.2,0.8]);
ylabel('IterationRatio');
xlabel('¦Å');
title('german(¦Ò=0.7)');
print -dpng 'Figure12.png';

id1=iter(15,1:4);
id2=iter(16,1:4);
figure(13);
subplot(1,2,1);
plot(id1,'-o',id2,'--o');
legend('Shrinking','No-Shrinking');
set(gca,'Xtick',[1:1:4],'Xticklabel',[0.1:0.2:0.7],'fontsize',14);
ylabel('IterationRatio');
xlabel('¦Ò');
title('gisette(¦Å=1)');
id1=iter(15,6:-1:4);
id2=iter(16,6:-1:4);
subplot(1,2,2);
plot(id1,'-o',id2,'--o');
legend('Shrinking','No-Shrinking');
set(gca,'Xtick',[1:1:3],'Xticklabel',[0.1 0.5 1],'fontsize',14);
ylim([0.5,3]);
ylabel('IterationRatio');
xlabel('¦Å');
title('gisette(¦Ò=0.7)');
print -dpng 'Figure13.png';

id1=iter(17,1:4);
id2=iter(18,1:4);
figure(14);
subplot(1,2,1);
plot(id1,'-o',id2,'--o');
legend('Shrinking','No-Shrinking');
set(gca,'Xtick',[1:1:4],'Xticklabel',[0.1:0.2:0.7],'fontsize',14);
ylabel('IterationRatio');
xlabel('¦Ò');
title('heart(¦Å=1)');
id1=iter(17,6:-1:4);
id2=iter(18,6:-1:4);
subplot(1,2,2);
plot(id1,'-o',id2,'--o');
legend('Shrinking','No-Shrinking');
set(gca,'Xtick',[1:1:3],'Xticklabel',[0.1 0.5 1],'fontsize',14);
ylim([0.2,1.4]);
ylabel('IterationRatio');
xlabel('¦Å');
title('heart(¦Ò=0.7)');
print -dpng 'Figure14.png';

id1=iter(19,1:4);
id2=iter(20,1:4);
figure(15);
subplot(1,2,1);
plot(id1,'-o',id2,'--o');
legend('Shrinking','No-Shrinking');
set(gca,'Xtick',[1:1:4],'Xticklabel',[0.1:0.2:0.7],'fontsize',14);
ylim([0.8,3]);
ylabel('IterationRatio');
xlabel('¦Ò');
title('ijcnn1(¦Å=1)');
id1=iter(19,6:-1:4);
id2=iter(20,6:-1:4);
subplot(1,2,2);
plot(id1,'-o',id2,'--o');
legend('Shrinking','No-Shrinking');
set(gca,'Xtick',[1:1:3],'Xticklabel',[0.1 0.5 1],'fontsize',14);
ylim([0.8,3]);
ylabel('IterationRatio');
xlabel('¦Å');
title('ijcnn1(¦Ò=0.7)');
print -dpng 'Figure15.png';

id1=iter(21,1:4);
id2=iter(22,1:4);
figure(16);
subplot(1,2,1);
plot(id1,'-o',id2,'--o');
legend('Shrinking','No-Shrinking');
set(gca,'Xtick',[1:1:4],'Xticklabel',[0.1:0.2:0.7],'fontsize',14);
ylabel('IterationRatio');
xlabel('¦Ò');
title('ionosphere(¦Å=1)');
id1=iter(21,6:-1:4);
id2=iter(22,6:-1:4);
subplot(1,2,2);
plot(id1,'-o',id2,'--o');
legend('Shrinking','No-Shrinking');
set(gca,'Xtick',[1:1:3],'Xticklabel',[0.1 0.5 1],'fontsize',14);
ylim([0.4,1.8]);
ylabel('IterationRatio');
xlabel('¦Å');
title('ionosphere(¦Ò=0.7)');
print -dpng 'Figure16.png';

id1=iter(23,1:4);
id2=iter(24,1:4);
figure(17);
subplot(1,2,1);
plot(id1,'-o',id2,'--o');
legend('Shrinking','No-Shrinking');
set(gca,'Xtick',[1:1:4],'Xticklabel',[0.1:0.2:0.7],'fontsize',14);
ylabel('IterationRatio');
xlabel('¦Ò');
title('rcv1(¦Å=1)');
id1=iter(23,6:-1:4);
id2=iter(24,6:-1:4);
subplot(1,2,2);
plot(id1,'-o',id2,'--o');
legend('Shrinking','No-Shrinking');
set(gca,'Xtick',[1:1:3],'Xticklabel',[0.1 0.5 1],'fontsize',14);
ylim([0.5,4]);
ylabel('IterationRatio');
xlabel('¦Å');
title('rcv1(¦Ò=0.7)');
print -dpng 'Figure17.png';

id1=iter(25,1:4);
id2=iter(26,1:4);
figure(18);
subplot(1,2,1);
plot(id1,'-o',id2,'--o');
legend('Shrinking','No-Shrinking');
set(gca,'Xtick',[1:1:4],'Xticklabel',[0.1:0.2:0.7],'fontsize',14);
ylabel('IterationRatio');
xlabel('¦Ò');
title('sonar(¦Å=1)');
id1=iter(25,6:-1:4);
id2=iter(26,6:-1:4);
subplot(1,2,2);
plot(id1,'-o',id2,'--o');
legend('Shrinking','No-Shrinking');
set(gca,'Xtick',[1:1:3],'Xticklabel',[0.1 0.5 1],'fontsize',14);
ylim([0.2,1.4]);
ylabel('IterationRatio');
xlabel('¦Å');
title('sonar(¦Ò=0.7)');
print -dpng 'Figure18.png';

id1=iter(27,1:4);
id2=iter(28,1:4);
figure(19);
subplot(1,2,1);
plot(id1,'-o',id2,'--o');
legend('Shrinking','No-Shrinking');
set(gca,'Xtick',[1:1:4],'Xticklabel',[0.1:0.2:0.7],'fontsize',14);
ylabel('IterationRatio');
xlabel('¦Ò');
title('splice(¦Å=1)');
id1=iter(27,6:-1:4);
id2=iter(28,6:-1:4);
subplot(1,2,2);
plot(id1,'-o',id2,'--o');
legend('Shrinking','No-Shrinking');
set(gca,'Xtick',[1:1:3],'Xticklabel',[0.1 0.5 1],'fontsize',14);
ylim([0,0.6]);
ylabel('IterationRatio');
xlabel('¦Å');
title('splice(¦Ò=0.7)');
print -dpng 'Figure19.png';

id1=iter(29,1:4);
id2=iter(30,1:4);
figure(20);
subplot(1,2,1);
plot(id1,'-o',id2,'--o');
legend('Shrinking','No-Shrinking');
set(gca,'Xtick',[1:1:4],'Xticklabel',[0.1:0.2:0.7],'fontsize',14);
ylabel('IterationRatio');
xlabel('¦Ò');
title('w1a(¦Å=1)');
id1=iter(29,6:-1:4);
id2=iter(30,6:-1:4);
subplot(1,2,2);
plot(id1,'-o',id2,'--o');
legend('Shrinking','No-Shrinking');
set(gca,'Xtick',[1:1:3],'Xticklabel',[0.1 0.5 1],'fontsize',14);
ylim([0.5,4]);
ylabel('IterationRatio');
xlabel('¦Å');
title('w1a(¦Ò=0.7)');
print -dpng 'Figure20.png';

id1=iter(31,1:4);
id2=iter(32,1:4);
figure(21);
subplot(1,2,1);
plot(id1,'-o',id2,'--o');
legend('Shrinking','No-Shrinking');
set(gca,'Xtick',[1:1:4],'Xticklabel',[0.1:0.2:0.7],'fontsize',14);
ylabel('IterationRatio');
xlabel('¦Ò');
title('w5a(¦Å=1)');
id1=iter(31,6:-1:4);
id2=iter(32,6:-1:4);
subplot(1,2,2);
plot(id1,'-o',id2,'--o');
legend('Shrinking','No-Shrinking');
set(gca,'Xtick',[1:1:3],'Xticklabel',[0.1 0.5 1],'fontsize',14);
ylim([0,2.5]);
ylabel('IterationRatio');
xlabel('¦Å');
title('w5a(¦Ò=0.7)');
print -dpng 'Figure21.png';
