# Supplementary material for: DPWSS: differentially private working set selection for training support vector machines
Source: PeerJ Comput Sci. 2021 Dec 1;7:e799. doi: 10.7717/peerj-cs.799 (PMC8670395; doi:10.7717/peerj-cs.799)
Supplement: Supplemental Information 1 [file peerj-cs-07-799-s001.zip › CODE/matlab/Figure/iter.txt]

1.22	0.78	0.50	0.37	0.41	0.39
1.20	0.76	0.53	0.43	0.42	0.41
1.01	0.63	0.45	0.37	0.39	0.40
0.90	0.57	0.44	0.37	0.35	0.38
0.60	0.18	0.08	0.05	0.06	0.06
0.66	0.25	0.08	0.05	0.06	0.07
2.56	1.21	0.92	0.65	0.69	0.71
2.09	1.55	0.87	0.69	0.75	0.85
1.28	0.90	0.87	0.68	0.70	0.74
1.17	1.01	0.78	0.72	0.74	0.76
1.55	1.15	0.86	0.76	0.79	0.84
1.54	1.06	0.89	0.71	0.78	0.80
0.69	0.43	0.33	0.27	0.27	0.28
0.70	0.41	0.34	0.27	0.29	0.28
2.85	1.14	0.83	0.74	0.73	0.73
2.17	0.96	0.84	0.76	0.75	0.76
0.98	0.66	0.52	0.37	0.40	0.41
1.09	0.66	0.54	0.38	0.39	0.41
2.20	1.61	1.39	1.04	1.02	0.97
2.74	1.83	1.44	1.12	1.25	1.14
1.47	0.82	0.65	0.55	0.55	0.52
1.75	1.23	0.99	0.73	0.79	0.71
3.58	1.47	1.06	0.95	0.85	0.85
3.27	1.41	1.12	0.79	0.81	0.90
1.15	0.69	0.46	0.36	0.32	0.32
1.09	0.66	0.50	0.35	0.32	0.31
0.21	0.12	0.08	0.07	0.07	0.07
0.48	0.28	0.19	0.17	0.18	0.17
3.52	1.96	1.38	0.72	0.76	0.87
3.31	1.70	0.87	0.66	0.70	0.68
2.02	0.87	0.69	0.42	0.38	0.38
1.67	0.84	0.57	0.43	0.41	0.38
