# Supplementary material for: DPWSS: differentially private working set selection for training support vector machines
Source: PeerJ Comput Sci. 2021 Dec 1;7:e799. doi: 10.7717/peerj-cs.799 (PMC8670395; doi:10.7717/peerj-cs.799)
Supplement: Supplemental Information 1 [file peerj-cs-07-799-s001.zip › CODE/matlab/Figure/obj.txt]

0.15	0.12	0.15	0.62	0.34	0.51
0.15	0.13	0.19	0.45	0.46	0.37
0.16	0.15	0.39	1.52	0.97	0.8
0.31	0.25	0.39	1	1.65	0.87
0.4	0.67	1.44	1.87	1.12	1.01
0.4	0.5	0.97	1.32	1.03	0.83
0.04	0.07	0.11	0.37	0.47	0.22
0.05	0.01	0.22	0.38	0.13	0.12
0.07	0.13	0.1	0.57	0.66	0.52
0.1	0.07	0.1	1.05	0.3	0.38
0.02	0.07	0.06	0.17	0.17	0.12
0.04	0.07	0.11	0.61	0.49	0.1
0.29	0.24	0.57	1.54	1.13	1.46
0.41	0.36	0.64	1.14	1.07	1.4
0	0	0	0	0	0
0	0	0	0	0	0
0.4	0.14	0.3	1.69	1.13	0.85
0.27	0.4	0.38	1.44	1.33	1.11
0.09	0.05	0.09	1.17	1.34	1.16
0.11	0.06	0.22	1.32	0.43	0.98
0	0.1	1.44	1.39	0.97	1.3
0.26	0.21	0.28	0.97	0.56	1.5
0.01	0.02	0.05	0.04	0.07	0.08
0.01	0.02	0.03	0.12	0.09	0.06
0.05	0.19	0.18	0.46	0.88	0.67
0.1	0.24	0.18	0.7	0.65	0.79
0.64	0.63	0.88	1.94	1.17	1.68
1.11	1.08	1.3	1.87	1.42	1.49
0.03	0.01	0.02	0.07	0.03	0.03
0.03	0.03	0.13	0.12	0.06	0.07
0.13	0.08	0.08	0.31	1.53	0.39
0.15	0.13	0.22	0.29	0.28	0.37
