# Supplementary material for: DPWSS: differentially private working set selection for training support vector machines
Source: PeerJ Comput Sci. 2021 Dec 1;7:e799. doi: 10.7717/peerj-cs.799 (PMC8670395; doi:10.7717/peerj-cs.799)
Supplement: Supplemental Information 1 [file peerj-cs-07-799-s001.zip › CODE/matlab/Laplace.m]

%% LaplaceÔëÒô
function [L]=Laplace(stddev,R)  
    uniform = R - 0.5;
    L=-stddev * sign(uniform) .* log(1 - 2.0 * abs(uniform));
end
