# Supplementary material for: DPWSS: differentially private working set selection for training support vector machines
Source: PeerJ Comput Sci. 2021 Dec 1;7:e799. doi: 10.7717/peerj-cs.799 (PMC8670395; doi:10.7717/peerj-cs.799)
Supplement: Supplemental Information 1 [file peerj-cs-07-799-s001.zip › CODE/matlab/Pdf.m]

%% ¸ÅÂÊÃÜ¶Èº¯Êý
function [P]=Pdf(b,x)
    P=0.5*exp(-abs(x)/b)/b;
end
