# Supplementary material for: DPWSS: differentially private working set selection for training support vector machines
Source: PeerJ Comput Sci. 2021 Dec 1;7:e799. doi: 10.7717/peerj-cs.799 (PMC8670395; doi:10.7717/peerj-cs.799)
Supplement: Supplemental Information 1 [file peerj-cs-07-799-s001.zip › CODE/matlab/roc_curve.m]

function auc = roc_curve(deci,label_y)
	[val,ind] = sort(deci,'descend');
	roc_y = label_y(ind);
	stack_x = cumsum(roc_y == -1)/sum(roc_y == -1);
	stack_y = cumsum(roc_y == 1)/sum(roc_y == 1);
	auc = sum((stack_x(2:length(roc_y),1)-stack_x(1:length(roc_y)-1,1)).*stack_y(2:length(roc_y),1));

        %Comment the above lines if using perfcurve of statistics toolbox
        %[stack_x,stack_y,thre,auc]=perfcurve(label_y,deci,1);
% 	figure;
%     plot(stack_x,stack_y);
% 	xlabel('False Positive Rate');
% 	ylabel('True Positive Rate');
% 	title(['ROC curve of (AUC = ' num2str(auc) ' )']);
end
