# Supplementary material for: DPWSS: differentially private working set selection for training support vector machines
Source: PeerJ Comput Sci. 2021 Dec 1;7:e799. doi: 10.7717/peerj-cs.799 (PMC8670395; doi:10.7717/peerj-cs.799)
Supplement: Supplemental Information 1 [file peerj-cs-07-799-s001.zip › CODE/tools/easy.py]

#!/usr/bin/env python

import sys
import os
from subprocess import *

if len(sys.argv) <= 1:
    print('Usage: {0} training_file [testing_file]'.format(sys.argv[0]))
    raise SystemExit

# svm, grid, and gnuplot executable files

is_win32 = (sys.platform == 'win32')
if not is_win32:
    svmscale_exe = "../svm-scale"
    svmtrain_exe = "../svm-train"
    svmpredict_exe = "../svm-predict"
    grid_py = "./grid.py"
    gnuplot_exe = "/usr/bin/gnuplot"
else:
        # example for windows
    svmscale_exe = r"..\windows\svm-scale.exe"
    svmtrain_exe = r"..\windows\svm-train.exe"
    svmpredict_exe = r"..\windows\svm-predict.exe"
    gnuplot_exe = r"c:\tmp\gnuplot\binary\pgnuplot.exe"
    grid_py = r".\grid.py"

assert os.path.exists(svmscale_exe),"svm-scale executable not found"
assert os.path.exists(svmtrain_exe),"svm-train executable not found"
assert os.path.exists(svmpredict_exe),"svm-predict executable not found"
assert os.path.exists(gnuplot_exe),"gnuplot executable not found"
assert os.path.exists(grid_py),"grid.py not found"

train_pathname = sys.argv[1]
assert os.path.exists(train_pathname),"training file not found"
file_name = os.path.split(train_pathname)[1]
scaled_file = file_name + ".scale"
model_file = file_name + ".model"
range_file = file_name + ".range"

if len(sys.argv) > 2:
    test_pathname = sys.argv[2]
    file_name = os.path.split(test_pathname)[1]
    assert os.path.exists(test_pathname),"testing file not found"
    scaled_test_file = file_name + ".scale"
    predict_test_file = file_name + ".predict"

cmd = '{0} -s "{1}" "{2}" > "{3}"'.format(svmscale_exe, range_file, train_pathname, scaled_file)
print('Scaling training data...')
Popen(cmd, shell = True, stdout = PIPE).communicate()

cmd = '{0} -svmtrain "{1}" -gnuplot "{2}" "{3}"'.format(grid_py, svmtrain_exe, gnuplot_exe, scaled_file)
print('Cross validation...')
f = Popen(cmd, shell = True, stdout = PIPE).stdout

line = ''
while True:
    last_line = line
    line = f.readline()
    if not line: break
c,g,rate = map(float,last_line.split())

print('Best c={0}, g={1} CV rate={2}'.format(c,g,rate))

cmd = '{0} -c {1} -g {2} "{3}" "{4}"'.format(svmtrain_exe,c,g,scaled_file,model_file)
print('Training...')
Popen(cmd, shell = True, stdout = PIPE).communicate()

print('Output model: {0}'.format(model_file))
if len(sys.argv) > 2:
    cmd = '{0} -r "{1}" "{2}" > "{3}"'.format(svmscale_exe, range_file, test_pathname, scaled_test_file)
    print('Scaling testing data...')
    Popen(cmd, shell = True, stdout = PIPE).communicate()

    cmd = '{0} "{1}" "{2}" "{3}"'.format(svmpredict_exe, scaled_test_file, model_file, predict_test_file)
    print('Testing...')
    Popen(cmd, shell = True).communicate()

    print('Output prediction: {0}'.format(predict_test_file))
