# Supplementary material for: DPWSS: differentially private working set selection for training support vector machines
Source: PeerJ Comput Sci. 2021 Dec 1;7:e799. doi: 10.7717/peerj-cs.799 (PMC8670395; doi:10.7717/peerj-cs.799)
Supplement: Supplemental Information 1 [file peerj-cs-07-799-s001.zip › CODE/tools/grid.py]

#!/usr/bin/env python
__all__ = ['find_parameters']

import os, sys, traceback, getpass, time, re
from threading import Thread
from subprocess import *

if sys.version_info[0] < 3:
    from Queue import Queue
else:
    from queue import Queue

telnet_workers = []
ssh_workers = []
nr_local_worker = 1

class GridOption:
    def __init__(self, dataset_pathname, options):
        dirname = os.path.dirname(__file__)
        if sys.platform != 'win32':
            self.svmtrain_pathname = os.path.join(dirname, '../svm-train')
            self.gnuplot_pathname = '/usr/bin/gnuplot'
        else:
            # example for windows
            self.svmtrain_pathname = os.path.join(dirname, r'..\windows\svm-train.exe')
            # svmtrain_pathname = r'c:\Program Files\libsvm\windows\svm-train.exe'
            self.gnuplot_pathname = r'c:\tmp\gnuplot\binary\pgnuplot.exe'
        self.fold = 5
        self.c_begin, self.c_end, self.c_step = -5,  15,  2
        self.g_begin, self.g_end, self.g_step =  3, -15, -2
        self.grid_with_c, self.grid_with_g = True, True
        self.dataset_pathname = dataset_pathname
        self.dataset_title = os.path.split(dataset_pathname)[1]
        self.out_pathname = '{0}.out'.format(self.dataset_title)
        self.png_pathname = '{0}.png'.format(self.dataset_title)
        self.pass_through_string = ' '
        self.resume_pathname = None
        self.parse_options(options)

    def parse_options(self, options):
        if type(options) == str:
            options = options.split()
        i = 0
        pass_through_options = []

        while i < len(options):
            if options[i] == '-log2c':
                i = i + 1
                if options[i] == 'null':
                    self.grid_with_c = False
                else:
                    self.c_begin, self.c_end, self.c_step = map(float,options[i].split(','))
            elif options[i] == '-log2g':
                i = i + 1
                if options[i] == 'null':
                    self.grid_with_g = False
                else:
                    self.g_begin, self.g_end, self.g_step = map(float,options[i].split(','))
            elif options[i] == '-v':
                i = i + 1
                self.fold = options[i]
            elif options[i] in ('-c','-g'):
                raise ValueError('Use -log2c and -log2g.')
            elif options[i] == '-svmtrain':
                i = i + 1
                self.svmtrain_pathname = options[i]
            elif options[i] == '-gnuplot':
                i = i + 1
                if options[i] == 'null':
                    self.gnuplot_pathname = None
                else:
                    self.gnuplot_pathname = options[i]
            elif options[i] == '-out':
                i = i + 1
                if options[i] == 'null':
                    self.out_pathname = None
                else:
                    self.out_pathname = options[i]
            elif options[i] == '-png':
                i = i + 1
                self.png_pathname = options[i]
            elif options[i] == '-resume':
                if i == (len(options)-1) or options[i+1].startswith('-'):
                    self.resume_pathname = self.dataset_title + '.out'
                else:
                    i = i + 1
                    self.resume_pathname = options[i]
            else:
                pass_through_options.append(options[i])
            i = i + 1

        self.pass_through_string = ' '.join(pass_through_options)
        if not os.path.exists(self.svmtrain_pathname):
            raise IOError('svm-train executable not found')
        if not os.path.exists(self.dataset_pathname):
            raise IOError('dataset not found')
        if self.resume_pathname and not os.path.exists(self.resume_pathname):
            raise IOError('file for resumption not found')
        if not self.grid_with_c and not self.grid_with_g:
            raise ValueError('-log2c and -log2g should not be null simultaneously')
        if self.gnuplot_pathname and not os.path.exists(self.gnuplot_pathname):
            sys.stderr.write('gnuplot executable not found\n')
            self.gnuplot_pathname = None

def redraw(db,best_param,gnuplot,options,tofile=False):
    if len(db) == 0: return
    begin_level = round(max(x[2] for x in db)) - 3
    step_size = 0.5

    best_log2c,best_log2g,best_rate = best_param

    # if newly obtained c, g, or cv values are the same,
    # then stop redrawing the contour.
    if all(x[0] == db[0][0]  for x in db): return
    if all(x[1] == db[0][1]  for x in db): return
    if all(x[2] == db[0][2]  for x in db): return

    if tofile:
        gnuplot.write(b"set term png transparent small linewidth 2 medium enhanced\n")
        gnuplot.write("set output \"{0}\"\n".format(options.png_pathname.replace('\\','\\\\')).encode())
        #gnuplot.write(b"set term postscript color solid\n")
        #gnuplot.write("set output \"{0}.ps\"\n".format(options.dataset_title).encode().encode())
    elif sys.platform == 'win32':
        gnuplot.write(b"set term windows\n")
    else:
        gnuplot.write( b"set term x11\n")
    gnuplot.write(b"set xlabel \"log2(C)\"\n")
    gnuplot.write(b"set ylabel \"log2(gamma)\"\n")
    gnuplot.write("set xrange [{0}:{1}]\n".format(options.c_begin,options.c_end).encode())
    gnuplot.write("set yrange [{0}:{1}]\n".format(options.g_begin,options.g_end).encode())
    gnuplot.write(b"set contour\n")
    gnuplot.write("set cntrparam levels incremental {0},{1},100\n".format(begin_level,step_size).encode())
    gnuplot.write(b"unset surface\n")
    gnuplot.write(b"unset ztics\n")
    gnuplot.write(b"set view 0,0\n")
    gnuplot.write("set title \"{0}\"\n".format(options.dataset_title).encode())
    gnuplot.write(b"unset label\n")
    gnuplot.write("set label \"Best log2(C) = {0}  log2(gamma) = {1}  accuracy = {2}%\" \
                  at screen 0.5,0.85 center\n". \
                  format(best_log2c, best_log2g, best_rate).encode())
    gnuplot.write("set label \"C = {0}  gamma = {1}\""
                  " at screen 0.5,0.8 center\n".format(2**best_log2c, 2**best_log2g).encode())
    gnuplot.write(b"set key at screen 0.9,0.9\n")
    gnuplot.write(b"splot \"-\" with lines\n")

    db.sort(key = lambda x:(x[0], -x[1]))

    prevc = db[0][0]
    for line in db:
        if prevc != line[0]:
            gnuplot.write(b"\n")
            prevc = line[0]
        gnuplot.write("{0[0]} {0[1]} {0[2]}\n".format(line).encode())
    gnuplot.write(b"e\n")
    gnuplot.write(b"\n") # force gnuplot back to prompt when term set failure
    gnuplot.flush()


def calculate_jobs(options):

    def range_f(begin,end,step):
        # like range, but works on non-integer too
        seq = []
        while True:
            if step > 0 and begin > end: break
            if step < 0 and begin < end: break
            seq.append(begin)
            begin = begin + step
        return seq

    def permute_sequence(seq):
        n = len(seq)
        if n <= 1: return seq

        mid = int(n/2)
        left = permute_sequence(seq[:mid])
        right = permute_sequence(seq[mid+1:])

        ret = [seq[mid]]
        while left or right:
            if left: ret.append(left.pop(0))
            if right: ret.append(right.pop(0))

        return ret


    c_seq = permute_sequence(range_f(options.c_begin,options.c_end,options.c_step))
    g_seq = permute_sequence(range_f(options.g_begin,options.g_end,options.g_step))

    if not options.grid_with_c:
        c_seq = [None]
    if not options.grid_with_g:
        g_seq = [None]

    nr_c = float(len(c_seq))
    nr_g = float(len(g_seq))
    i, j = 0, 0
    jobs = []

    while i < nr_c or j < nr_g:
        if i/nr_c < j/nr_g:
            # increase C resolution
            line = []
            for k in range(0,j):
                line.append((c_seq[i],g_seq[k]))
            i = i + 1
            jobs.append(line)
        else:
            # increase g resolution
            line = []
            for k in range(0,i):
                line.append((c_seq[k],g_seq[j]))
            j = j + 1
            jobs.append(line)

    resumed_jobs = {}

    if options.resume_pathname is None:
        return jobs, resumed_jobs

    for line in open(options.resume_pathname, 'r'):
        line = line.strip()
        rst = re.findall(r'rate=([0-9.]+)',line)
        if not rst:
            continue
        rate = float(rst[0])

        c, g = None, None
        rst = re.findall(r'log2c=([0-9.-]+)',line)
        if rst:
            c = float(rst[0])
        rst = re.findall(r'log2g=([0-9.-]+)',line)
        if rst:
            g = float(rst[0])

        resumed_jobs[(c,g)] = rate

    return jobs, resumed_jobs


class WorkerStopToken:  # used to notify the worker to stop or if a worker is dead
    pass

class Worker(Thread):
    def __init__(self,name,job_queue,result_queue,options):
        Thread.__init__(self)
        self.name = name
        self.job_queue = job_queue
        self.result_queue = result_queue
        self.options = options

    def run(self):
        while True:
            (cexp,gexp) = self.job_queue.get()
            if cexp is WorkerStopToken:
                self.job_queue.put((cexp,gexp))
                # print('worker {0} stop.'.format(self.name))
                break
            try:
                c, g = None, None
                if cexp != None:
                    c = 2.0**cexp
                if gexp != None:
                    g = 2.0**gexp
                rate = self.run_one(c,g)
                if rate is None: raise RuntimeError('get no rate')
            except:
                # we failed, let others do that and we just quit

                traceback.print_exception(sys.exc_info()[0], sys.exc_info()[1], sys.exc_info()[2])

                self.job_queue.put((cexp,gexp))
                sys.stderr.write('worker {0} quit.\n'.format(self.name))
                break
            else:
                self.result_queue.put((self.name,cexp,gexp,rate))

    def get_cmd(self,c,g):
        options=self.options
        cmdline = '"' + options.svmtrain_pathname + '"'
        if options.grid_with_c:
            cmdline += ' -c {0} '.format(c)
        if options.grid_with_g:
            cmdline += ' -g {0} '.format(g)
        cmdline += ' -v {0} {1} {2} '.format\
            (options.fold,options.pass_through_string,options.dataset_pathname)
        return cmdline

class LocalWorker(Worker):
    def run_one(self,c,g):
        cmdline = self.get_cmd(c,g)
        result = Popen(cmdline,shell=True,stdout=PIPE,stderr=PIPE,stdin=PIPE).stdout
        for line in result.readlines():
            if str(line).find('Cross') != -1:
                return float(line.split()[-1][0:-1])

class SSHWorker(Worker):
    def __init__(self,name,job_queue,result_queue,host,options):
        Worker.__init__(self,name,job_queue,result_queue,options)
        self.host = host
        self.cwd = os.getcwd()
    def run_one(self,c,g):
        cmdline = 'ssh -x -t -t {0} "cd {1}; {2}"'.format\
            (self.host,self.cwd,self.get_cmd(c,g))
        result = Popen(cmdline,shell=True,stdout=PIPE,stderr=PIPE,stdin=PIPE).stdout
        for line in result.readlines():
            if str(line).find('Cross') != -1:
                return float(line.split()[-1][0:-1])

class TelnetWorker(Worker):
    def __init__(self,name,job_queue,result_queue,host,username,password,options):
        Worker.__init__(self,name,job_queue,result_queue,options)
        self.host = host
        self.username = username
        self.password = password
    def run(self):
        import telnetlib
        self.tn = tn = telnetlib.Telnet(self.host)
        tn.read_until('login: ')
        tn.write(self.username + '\n')
        tn.read_until('Password: ')
        tn.write(self.password + '\n')

        # XXX: how to know whether login is successful?
        tn.read_until(self.username)
        #
        print('login ok', self.host)
        tn.write('cd '+os.getcwd()+'\n')
        Worker.run(self)
        tn.write('exit\n')
    def run_one(self,c,g):
        cmdline = self.get_cmd(c,g)
        result = self.tn.write(cmdline+'\n')
        (idx,matchm,output) = self.tn.expect(['Cross.*\n'])
        for line in output.split('\n'):
            if str(line).find('Cross') != -1:
                return float(line.split()[-1][0:-1])

def find_parameters(dataset_pathname, options=''):

    def update_param(c,g,rate,best_c,best_g,best_rate,worker,resumed):
        if (rate > best_rate) or (rate==best_rate and g==best_g and c<best_c):
            best_rate,best_c,best_g = rate,c,g
        stdout_str = '[{0}] {1} {2} (best '.format\
            (worker,' '.join(str(x) for x in [c,g] if x is not None),rate)
        output_str = ''
        if c != None:
            stdout_str += 'c={0}, '.format(2.0**best_c)
            output_str += 'log2c={0} '.format(c)
        if g != None:
            stdout_str += 'g={0}, '.format(2.0**best_g)
            output_str += 'log2g={0} '.format(g)
        stdout_str += 'rate={0})'.format(best_rate)
        print(stdout_str)
        if options.out_pathname and not resumed:
            output_str += 'rate={0}\n'.format(rate)
            result_file.write(output_str)
            result_file.flush()

        return best_c,best_g,best_rate

    options = GridOption(dataset_pathname, options);

    if options.gnuplot_pathname:
        gnuplot = Popen(options.gnuplot_pathname,stdin = PIPE,stdout=PIPE,stderr=PIPE).stdin
    else:
        gnuplot = None

    # put jobs in queue

    jobs,resumed_jobs = calculate_jobs(options)
    job_queue = Queue(0)
    result_queue = Queue(0)

    for (c,g) in resumed_jobs:
        result_queue.put(('resumed',c,g,resumed_jobs[(c,g)]))

    for line in jobs:
        for (c,g) in line:
            if (c,g) not in resumed_jobs:
                job_queue.put((c,g))

    # hack the queue to become a stack --
    # this is important when some thread
    # failed and re-put a job. It we still
    # use FIFO, the job will be put
    # into the end of the queue, and the graph
    # will only be updated in the end

    job_queue._put = job_queue.queue.appendleft

    # fire telnet workers

    if telnet_workers:
        nr_telnet_worker = len(telnet_workers)
        username = getpass.getuser()
        password = getpass.getpass()
        for host in telnet_workers:
            worker = TelnetWorker(host,job_queue,result_queue,
                     host,username,password,options)
            worker.start()

    # fire ssh workers

    if ssh_workers:
        for host in ssh_workers:
            worker = SSHWorker(host,job_queue,result_queue,host,options)
            worker.start()

    # fire local workers

    for i in range(nr_local_worker):
        worker = LocalWorker('local',job_queue,result_queue,options)
        worker.start()

    # gather results

    done_jobs = {}

    if options.out_pathname:
        if options.resume_pathname:
            result_file = open(options.out_pathname, 'a')
        else:
            result_file = open(options.out_pathname, 'w')


    db = []
    best_rate = -1
    best_c,best_g = None,None

    for (c,g) in resumed_jobs:
        rate = resumed_jobs[(c,g)]
        best_c,best_g,best_rate = update_param(c,g,rate,best_c,best_g,best_rate,'resumed',True)

    for line in jobs:
        for (c,g) in line:
            while (c,g) not in done_jobs:
                (worker,c1,g1,rate1) = result_queue.get()
                done_jobs[(c1,g1)] = rate1
                if (c1,g1) not in resumed_jobs:
                    best_c,best_g,best_rate = update_param(c1,g1,rate1,best_c,best_g,best_rate,worker,False)
            db.append((c,g,done_jobs[(c,g)]))
        if gnuplot and options.grid_with_c and options.grid_with_g:
            redraw(db,[best_c, best_g, best_rate],gnuplot,options)
            redraw(db,[best_c, best_g, best_rate],gnuplot,options,True)


    if options.out_pathname:
        result_file.close()
    job_queue.put((WorkerStopToken,None))
    best_param, best_cg  = {}, []
    if best_c != None:
        best_param['c'] = 2.0**best_c
        best_cg += [2.0**best_c]
    if best_g != None:
        best_param['g'] = 2.0**best_g
        best_cg += [2.0**best_g]
    print('{0} {1}'.format(' '.join(map(str,best_cg)), best_rate))

    return best_rate, best_param


if __name__ == '__main__':

    def exit_with_help():
        print("""\
Usage: grid.py [grid_options] [svm_options] dataset

grid_options :
-log2c {begin,end,step | "null"} : set the range of c (default -5,15,2)
    begin,end,step -- c_range = 2^{begin,...,begin+k*step,...,end}
    "null"         -- do not grid with c
-log2g {begin,end,step | "null"} : set the range of g (default 3,-15,-2)
    begin,end,step -- g_range = 2^{begin,...,begin+k*step,...,end}
    "null"         -- do not grid with g
-v n : n-fold cross validation (default 5)
-svmtrain pathname : set svm executable path and name
-gnuplot {pathname | "null"} :
    pathname -- set gnuplot executable path and name
    "null"   -- do not plot
-out {pathname | "null"} : (default dataset.out)
    pathname -- set output file path and name
    "null"   -- do not output file
-png pathname : set graphic output file path and name (default dataset.png)
-resume [pathname] : resume the grid task using an existing output file (default pathname is dataset.out)
    This is experimental. Try this option only if some parameters have been checked for the SAME data.

svm_options : additional options for svm-train""")
        sys.exit(1)

    if len(sys.argv) < 2:
        exit_with_help()
    dataset_pathname = sys.argv[-1]
    options = sys.argv[1:-1]
    try:
        find_parameters(dataset_pathname, options)
    except (IOError,ValueError) as e:
        sys.stderr.write(str(e) + '\n')
        sys.stderr.write('Try "grid.py" for more information.\n')
        sys.exit(1)
