# Supplementary material for: DPWSS: differentially private working set selection for training support vector machines
Source: PeerJ Comput Sci. 2021 Dec 1;7:e799. doi: 10.7717/peerj-cs.799 (PMC8670395; doi:10.7717/peerj-cs.799)
Supplement: Supplemental Information 1 [file peerj-cs-07-799-s001.zip › CODE/tools/subset.py]

#!/usr/bin/env python

import os, sys, math, random
from collections import defaultdict

if sys.version_info[0] >= 3:
    xrange = range

def exit_with_help(argv):
    print("""\
Usage: {0} [options] dataset subset_size [output1] [output2]

This script randomly selects a subset of the dataset.

options:
-s method : method of selection (default 0)
     0 -- stratified selection (classification only)
     1 -- random selection

output1 : the subset (optional)
output2 : rest of the data (optional)
If output1 is omitted, the subset will be printed on the screen.""".format(argv[0]))
    exit(1)

def process_options(argv):
    argc = len(argv)
    if argc < 3:
        exit_with_help(argv)

    # default method is stratified selection
    method = 0
    subset_file = sys.stdout
    rest_file = None

    i = 1
    while i < argc:
        if argv[i][0] != "-":
            break
        if argv[i] == "-s":
            i = i + 1
            method = int(argv[i])
            if method not in [0,1]:
                print("Unknown selection method {0}".format(method))
                exit_with_help(argv)
        i = i + 1

    dataset = argv[i]
    subset_size = int(argv[i+1])
    if i+2 < argc:
        subset_file = open(argv[i+2],'w')
    if i+3 < argc:
        rest_file = open(argv[i+3],'w')

    return dataset, subset_size, method, subset_file, rest_file

def random_selection(dataset, subset_size):
    l = sum(1 for line in open(dataset,'r'))
    return sorted(random.sample(xrange(l), subset_size))

def stratified_selection(dataset, subset_size):
    labels = [line.split(None,1)[0] for line in open(dataset)]
    label_linenums = defaultdict(list)
    for i, label in enumerate(labels):
        label_linenums[label] += [i]

    l = len(labels)
    remaining = subset_size
    ret = []

    # classes with fewer data are sampled first; otherwise
    # some rare classes may not be selected
    for label in sorted(label_linenums, key=lambda x: len(label_linenums[x])):
        linenums = label_linenums[label]
        label_size = len(linenums)
        # at least one instance per class
        s = int(min(remaining, max(1, math.ceil(label_size*(float(subset_size)/l)))))
        if s == 0:
            sys.stderr.write('''\
Error: failed to have at least one instance per class
    1. You may have regression data.
    2. Your classification data is unbalanced or too small.
Please use -s 1.
''')
            sys.exit(-1)
        remaining -= s
        ret += [linenums[i] for i in random.sample(xrange(label_size), s)]
    return sorted(ret)

def main(argv=sys.argv):
    dataset, subset_size, method, subset_file, rest_file = process_options(argv)
    #uncomment the following line to fix the random seed
    #random.seed(0)
    selected_lines = []

    if method == 0:
        selected_lines = stratified_selection(dataset, subset_size)
    elif method == 1:
        selected_lines = random_selection(dataset, subset_size)

    #select instances based on selected_lines
    dataset = open(dataset,'r')
    prev_selected_linenum = -1
    for i in xrange(len(selected_lines)):
        for cnt in xrange(selected_lines[i]-prev_selected_linenum-1):
            line = dataset.readline()
            if rest_file:
                rest_file.write(line)
        subset_file.write(dataset.readline())
        prev_selected_linenum = selected_lines[i]
    subset_file.close()

    if rest_file:
        for line in dataset:
            rest_file.write(line)
        rest_file.close()
    dataset.close()

if __name__ == '__main__':
    main(sys.argv)
